# Supplementary material for: A plea for taking all available clinical information into account when assessing the predictive value of omics data
Source: BMC Med Res Methodol. 2019 Jul 24;19:162. doi: 10.1186/s12874-019-0802-0 (PMC6657034; doi:10.1186/s12874-019-0802-0)
Supplement: Supplementary file 2 — This.zip file contains all the codes necessary to reproduce the analysis presented in this study. (ZIP 21 kb) [file 12874_2019_802_MOESM2_ESM.zip › analysis.R]

# Select working directory here
setwd("..")
# LMU server
#setwd("/home/alexv/Boulesteix_paper")
#.libPaths()


#
.libPaths()

# R version 3.3.3
# All the necessary packages
library(reshape2)         # Version 1.4.3
library(survival)         # Version 2.41-3
library(survAUC)          # Version 1.0-5
library(ggplot2)          # Version 2.2.1
library(glmnet)           # Version 2.0-13
library(mboost)           # Version 2.8-1
library(survC1)           # Version 1.0-2
library(xtable)           # Version 1.8-2
library(stabs)            # Version 0.6-3
library(ggkm)             # Version 1.0
library(mice)             # Version 2.46.0
library(MASS)             # Version 7.3-48
library(mfp)              # Version 1.5.2
library(pec)              # Version 2.5.4
library(rms)              # Version 5.1-2


# Execute following code only once for download of data sets
# Last download 17-01-2018
source("hatzis.R")
source("gdc.R")


# Execute the main analysis
dir.create("Results")
source("boosting.R")
source("lasso.R")


# Extract the results and create plots and tables
source("results.R")
source("tables.R")
