# Supplementary material for: A plea for taking all available clinical information into account when assessing the predictive value of omics data
Source: BMC Med Res Methodol. 2019 Jul 24;19:162. doi: 10.1186/s12874-019-0802-0 (PMC6657034; doi:10.1186/s12874-019-0802-0)
Supplement: Supplementary file 2 — This.zip file contains all the codes necessary to reproduce the analysis presented in this study. (ZIP 21 kb) [file 12874_2019_802_MOESM2_ESM.zip › boosting.R]

################################################################################
#                                                                              #
#  +------------------------------------------------------------------------+  #
#  |                                                                        |  #
#  |                               Boosting                                 |  #
#  |                                                                        |  #
#  +------------------------------------------------------------------------+  #
#                                                                              #
################################################################################


#setwd("../../shares/cmmgrp/NPIomics_AV_ALB/Code")

require(reshape2)
require(survival)
require(ggplot2)
require(survAUC)
require(glmnet)
require(mboost)
require(survC1)
require(stabs)
require(pec)

source("functions.R")


################################################################################
#------------------------------------------------------------------------------#
#                                                                              #
#                                   Hatzis                                     #
#                                                                              #
#------------------------------------------------------------------------------#
################################################################################


################################################################################
# Hatzis data transformation
################################################################################

# original data
load("Hatzis_data/dataHatzis.Rdata")
# imputed data set
load("Hatzis_data/imputed.RData")


# include FP2-transformation of age
train_clin$age1 <- (train_clin$age / 100)^(-2)
train_clin$age2 <- train_clin$age1 * log(train_clin$age / 100)
valid_clin$age1 <- (valid_clin$age / 100)^(-2)
valid_clin$age2 <- valid_clin$age1 * log(valid_clin$age / 100)


# define different levels of clinical models
m1 <- c("n_plus")
m2 <- c("nodal_status", "t_stage", "grade")
m3 <- c("nodal_status", "t_stage", "grade", "er")
m4 <- c("nodal_status", "t_stage", "grade", "er", "age1", "age2")
clinical_vars <- list("M0" = list(0), "M1" = list(m1), "M2" = list(m2),
                      "M3" = list(m3), "M4" =  list(m4))


# transform names of genetic variables for easy use
colnames(trainData.genes) <- make.names(colnames(trainData.genes),
                                        unique = TRUE)
colnames(validData.genes) <- make.names(colnames(validData.genes),
                                        unique = TRUE)


################################################################################
# Main analysis
################################################################################

# analysis call
system.time(
  result <- analyse(clinical_vars = clinical_vars,
                    resp_vars = c("drfs_time", "drfs_cens"),
                    train_clin = train_clin,
                    train_gene = trainData.genes,
                    valid_clin = valid_clin,
                    valid_gene = validData.genes,
                    sel_method = "boosting")
)

save(result, file = "Results/boosting_hat.RData")


################################################################################
# Subsampling analysis
################################################################################

# define subsampling ratio
subs_ratio <- 0.8
# define number of subsamples
n_subs <- 100
s_result <- list()

system.time(
  for(s in 1:n_subs){
    set.seed(s)
    subs <- sample(nrow(train_clin), subs_ratio*nrow(train_clin), replace = FALSE)
    subs_clin <- train_clin[subs, ]
    subs_gene <- trainData.genes[subs, ]
    
    subs_result <- analyse(clinical_vars = clinical_vars,
                           resp_vars = c("drfs_time", "drfs_cens"),
                           train_clin = subs_clin,
                           train_gene = subs_gene,
                           valid_clin = valid_clin,
                           valid_gene = validData.genes,
                           sel_method = "boosting")
    
    s_result[[s]] <- list("training" = subs_result[[3]],
                          "validation" = subs_result[[4]],
                          "models" = subs_result[[2]],
                          "selection" = list("Sel_gens" =
                                              lapply(subs_result[[1]], "[[", 2))
    )
    
  }
)

save(s_result, file = "Results/boosting_sub_hat.Rdata")


################################################################################
#------------------------------------------------------------------------------#
#                                                                              #
#                                     GDC                                      #
#                                                                              #
#------------------------------------------------------------------------------#
################################################################################


################################################################################
# GDC data transformation
################################################################################

# original data
load("GDC_data/gdc_data_drfs.Rdata")

# transform time variable to be on unit "years"
train_clin$time <- train_clin$time / 365
valid_clin$time <- valid_clin$time / 365

# include FP2-transformation of age
train_clin$age1 <- (train_clin$age / 100)^(3)
train_clin$age2 <- train_clin$age1 * log(train_clin$age / 100)
valid_clin$age1 <- (valid_clin$age / 100)^(3)
valid_clin$age2 <- valid_clin$age1 * log(valid_clin$age / 100)


# define different levels of clinical models
m1 <- c("n_plus")
m2 <- c("n_stage", "t_stage")
m3 <- c("n_stage", "t_stage", "er")
m4 <- c("n_stage", "t_stage", "er", "age1", "age2")
clinical_vars <- list("M0" = list(0), "M1" = list(m1), "M2" = list(m2),
                      "M3" = list(m3), "M4" =  list(m4))


# transform names of genetic variables for easy use
colnames(train_gene) <- make.names(colnames(train_gene),
                                   unique = TRUE)
colnames(valid_gene) <- make.names(colnames(valid_gene),
                                   unique = TRUE)


################################################################################
# Main analysis
################################################################################

# analysis call
system.time(
  result <- analyse(clinical_vars = clinical_vars,
                    resp_vars = c("time", "event"),
                    train_clin = train_clin,
                    train_gene = train_gene,
                    valid_clin = valid_clin,
                    valid_gene = valid_gene,
                    sel_method = "boosting")
)

save(result, file = "Results/boosting_gdc.RData")


################################################################################
# Subsampling analysis
################################################################################

# define subsampling ratio
subs_ratio <- 0.8
# define number of subsamples
n_subs <- 100
s_result <- list()

system.time(
  for(s in 1:n_subs){
    set.seed(s)
    subs <- sample(nrow(train_clin), subs_ratio*nrow(train_clin), replace = FALSE)
    subs_clin <- train_clin[subs, ]
    subs_gene <- train_gene[subs, ]
    
    subs_result <- analyse(clinical_vars = clinical_vars,
                           resp_vars = c("time", "event"),
                           train_clin = subs_clin,
                           train_gene = subs_gene,
                           valid_clin = valid_clin,
                           valid_gene = valid_gene,
                           sel_method = "boosting")
    
    s_result[[s]] <- list("training" = subs_result[[3]],
                          "validation" = subs_result[[4]],
                          "models" = subs_result[[2]],
                          "selection" = list("Sel_gens" =
                                              lapply(subs_result[[1]], "[[", 2))
    )
    
  }
)

save(s_result, file = "Results/boosting_sub_gdc.Rdata")
