# Supplementary material for: A plea for taking all available clinical information into account when assessing the predictive value of omics data
Source: BMC Med Res Methodol. 2019 Jul 24;19:162. doi: 10.1186/s12874-019-0802-0 (PMC6657034; doi:10.1186/s12874-019-0802-0)
Supplement: Supplementary file 2 — This.zip file contains all the codes necessary to reproduce the analysis presented in this study. (ZIP 21 kb) [file 12874_2019_802_MOESM2_ESM.zip › counts.R]

library(reshape2)

extract_counts <- function(result, s_result, method = c("boosting", "lasso")) {
  
  # result:
  # results of the main analysis
  # 
  # s_result:
  # results of the subsampling analysis
  #
  # method:
  # method of the analysis
    
  # Counts for the whole sample
  count <- sapply(result$Variables, function (x) {
    if(names(x[[2]])[1] %in% "Null") {
      0
    } else {
      length(x[[2]])
    }
  })
    
  if(method == "lasso") {
    # Counts for subsampling scheme
    count_s <- t(sapply(s_result, function (x) {
      sapply(x$selection, function (y) {
        if(names(y[[2]])[1] %in% "Null") {
          0
        } else {
          length(y[[2]])
        }
      })
    }))
  } else {
    count_s <- t(sapply(s_result, function (x) {
      sapply(x$selection$Sel_gens, function(y) {
        if(names(y)[1] %in% "Null") {
          0
        } else {
          length(y)
        }
      })
    }))
  }
    
  # Transform the whole sample results into a plottable data.frame
  cou <- data.frame(model = names(count), value = count)
  cou$level <- "Whole Sample"
  
  # Transform the subsampling results into a plottable data.frame
  cou_s <- melt(count_s, varnames = c("it", "model"))
  cou_s$label <- "Subsampling"

  # Output
  out <- list(whole = cou, sub = cou_s)
  out
  
}


# This r-file extracts the number of selected omics variables

load("Results/lasso_sub_hat.Rdata")
load("Results/lasso_hat.RData")
count_l_h <- extract_counts(result = result, s_result = s_result, 
                            method = "lasso")
rm(result, s_result)

load("Results/lasso_sub_gdc.Rdata")
load("Results/lasso_gdc.RData")
count_l_g <- extract_counts(result = result, s_result = s_result, 
                            method = "lasso")
rm(result, s_result)

load("Results/boosting_sub_hat.Rdata")
load("Results/boosting_hat.RData")
count_b_h <- extract_counts(result = result, s_result = s_result, 
                            method = "boosting")
rm(result, s_result)

load("Results/boosting_sub_gdc.Rdata")
load("Results/boosting_gdc.RData")
count_b_g <- extract_counts(result = result, s_result = s_result, 
                            method = "boosting")
rm(result, s_result)

save(count_l_h, count_l_g, count_b_h, count_b_g, file = "Results/counts.Rdata")

# summary(count_s)


#ggplot(cou, aes(y = value, x = Var2, group = Var1)) +
#  geom_line()


# ggplot(cou, aes(y = value, x = model)) +
#   geom_boxplot()
#   

cou <- rbind(count_b_h[[1]], count_l_h[[1]], count_b_g[[1]], count_l_g[[1]])
cou$Data <- factor(rep(c("(A) Hatzis", "(B) GDC"), each = 2*5),
                   levels = c("(A) Hatzis", "(B) GDC"))
cou$Method <- factor(rep(rep(c("Boosting", "Lasso"), each = 5), times = 2))

cou_s <- rbind(count_b_h[[2]], count_l_h[[2]], count_b_g[[2]], count_l_g[[2]])
cou_s$Data <- factor(rep(c("(A) Hatzis", "(B) GDC"), each = 2*5*100),
                     levels = c("(A) Hatzis", "(B) GDC"))
cou_s$Method <- factor(rep(rep(c("Boosting", "Lasso"), each = 5*100), times = 2))

p <- ggplot() +
  theme_bw() +
  geom_boxplot(data = cou_s, aes(x = model, y = value,
                                 fill = Method), size = 0.25,
               outlier.size = 0.25, position = position_dodge(0.8)) +
  facet_grid(. ~ Data) +
  ylab("Number of Selected Omics Variables") +
  scale_fill_manual(values = c("#D9D9D9", "#F0F0F0")) +
  #scale_color_manual(values = c("#F0F0F0", "#D9D9D9")) +
  geom_hline(yintercept = 0, lty = 2) +
  #labs(shape = "Whole Sample", fill = "Number of Selected Omics Variables") +
  geom_point(data = cou, aes(x = model, y = value, group = Method),
             shape = 18, size = 3.5,
             position = position_dodge(0.8),
             col = "#737373") +
  geom_point(data = cou, aes(x = model, y = value,
                              shape = level),
             alpha = 0) +
  guides(shape=guide_legend(override.aes = list(alpha = 1,
                                                shape = 18,
                                                size = 3.5,
                                                col = "#737373"),
                            order = 1,
                            title.position = "top", title.hjust = 0.5),
         fill=guide_legend(title.position = "top", title.hjust = 0.5)) +
  theme(text = element_text(size = 12),
        legend.position = "bottom",
        legend.text = element_text(size = 9),
        legend.title = element_blank(),
        legend.spacing.x = unit(0.5, "cm"),
        axis.title.x = element_blank()) +
  guides(size = guide_legend(title.position="top", title.hjust = 0.5))

ggsave(filename = "counts.eps", device = "eps", plot = p,
       path = "Plots/", width = 11, height = 6, units = "in")
