# Supplementary material for: A plea for taking all available clinical information into account when assessing the predictive value of omics data
Source: BMC Med Res Methodol. 2019 Jul 24;19:162. doi: 10.1186/s12874-019-0802-0 (PMC6657034; doi:10.1186/s12874-019-0802-0)
Supplement: Supplementary file 2 — This.zip file contains all the codes necessary to reproduce the analysis presented in this study. (ZIP 21 kb) [file 12874_2019_802_MOESM2_ESM.zip › functions.R]

#-------------------------------------------------------------------------------
#-------------------------------------------------------------------------------
#-------------------------------------------------------------------------------
#                              Functions for analysis
#-------------------------------------------------------------------------------
#-------------------------------------------------------------------------------
#-------------------------------------------------------------------------------


################################################################################
################################################################################
##                                                                            ##
##                              Main Analysis Fct                             ##
##                                                                            ##
################################################################################
################################################################################

analyse <- function(clinical_vars, resp_vars = c("drfs_time", "drfs_cens"), 
                    train_clin, train_gene, valid_clin, valid_gene, 
                    sel_method = "boosting", grid = 500,
                    cutoff = 0.75, PFER = 1, man_cutoff = 0.4, seed = 1234) {
  #####
  # clinical_vars:
  # list of different levels of clinical models
  #####
  # resp_vars:
  # vector of variable names as characters that correspond to the survival
  # outcome in both training and validation data set - c(time, event)
  #####
  # train_clin:
  # data.frame that contains all the clinical variables specified in 
  # clinical_vars of the training set
  #####
  # train_gene:
  # data.frame that contains all the genetic variables from which to select
  # (training data set)
  #####
  # valid_clin:
  # data.frame that contains all the clinical variables specified in 
  # clinical_vars of the validation set
  #####
  # Valid_gene:
  # data.frame that contains all the genetic variables that are also found in 
  # train_gene but are of the validation set
  #####
  # sel_method:
  # variable selection method to be implemented ("stabsel": stability selection,
  # "boost": offset boosting)
  ####
  # grid:
  # grid for boosting implementation, number of max crossvalidation steps
  #####
  # cutoff:
  # cutoff for stabsel-function
  #####
  # PFER:
  # per family error rate for stabsel_function
  #####
  # man_cutoff:
  # manual cutoff if there are no selection probabilites over 0.5 after the 
  # stability selection
  #####
  # seed:
  # to make the results of stability selection reproducible
  
  # Rename the survival information for easier handling
  names(train_clin)[names(train_clin) %in% resp_vars[1]] <- "time"
  names(train_clin)[names(train_clin) %in% resp_vars[2]] <- "event"
  names(valid_clin)[names(valid_clin) %in% resp_vars[1]] <- "time"
  names(valid_clin)[names(valid_clin) %in% resp_vars[2]] <- "event"
  resp_vars <- c("time", "event")
  
  # create arguments for further functions in analysis
  response_train <- Surv(train_clin[,resp_vars[1]], train_clin[,resp_vars[2]])
  response_valid <- Surv(valid_clin[,resp_vars[1]], valid_clin[,resp_vars[2]])
  clin_vars <- unique(unlist(clinical_vars))
  clin_vars <- clin_vars[clin_vars != "0"]
  
  # reduce clinical data sets for further analysis
  train_clin <- train_clin[, colnames(train_clin) %in% c(resp_vars, clin_vars)]
  valid_clin <- valid_clin[, colnames(valid_clin) %in% c(resp_vars, clin_vars)]
  
  
  # select genetic variables based on clinical vars
  list_of_vars <- select_genes(clinical_vars, response = response_train,
                               clin_data = train_clin, gene_data = train_gene,
                               sel_method = sel_method, grid = grid,
                               cutoff = cutoff, PFER = PFER,
                               man_cutoff = man_cutoff, seed = seed)
  
  
  # reduce genetic data sets to those components that are actually needed
  gene_vars <- lapply(list_of_vars, "[[", 2)
  names(gene_vars) <- NULL
  gene_vars <- unique(names(unlist(gene_vars)))
  if("Null" %in% gene_vars){
    gene_vars <- gene_vars[-which(gene_vars %in% "Null")]
  }
  train_gene <- train_gene[, colnames(train_gene) %in% gene_vars]
  valid_gene <- valid_gene[, colnames(valid_gene) %in% gene_vars]
  
  # combine clinical and genetic components
  train <- merge(train_clin, train_gene, by = "row.names", sort = FALSE)
  valid <- merge(valid_clin, valid_gene, by = "row.names", sort = FALSE)
  # if only one gene was selected the merging creates a column of name "y"
  if(length(gene_vars) == 1){
    colnames(train)[colnames(train) == "y"] <- gene_vars 
    colnames(valid)[colnames(valid) == "y"] <- gene_vars
  }
  
  
  # build the models on the training set
  list_of_models <- build_trainmodels(clinlevels_variables = list_of_vars,
                                      response = response_train, 
                                      data = train)
  
  
  
  # evaluate models on the both training and validation set
  var_weights <- c(clin_vars, gene_vars)
  km_train <- survfit(response_train~1, train)
  eval_train <- validate_models(list_of_models = list_of_models, 
                                validation = train, 
                                response_val = response_train,
                                var_weights = var_weights,
                                km_md = km_train)
  eval_valid <- validate_models(list_of_models = list_of_models, 
                                validation = valid, 
                                response_val = response_valid,
                                var_weights = var_weights,
                                km_md = km_train)
  
  
  
  
  # result
  out <- list(
    "Variables" = list_of_vars,
    "Train_models" = list_of_models,
    "Evaluation_train" = eval_train,
    "Evaluation_valid" = eval_valid
  )
  out
}


################################################################################
################################################################################
##                                                                            ##
##                        Genetic Variable Selection                          ##
##                                                                            ##
################################################################################
################################################################################


select_genes <- function(clinical_vars, response, clin_data, gene_data, 
                         sel_method = sel_method, grid = grid,
                         cutoff = 0.75, PFER = 1, man_cutoff, seed = 1234){
  ####
  # clinical_vars:
  # List with names of clinical variables have to be the input
  ####
  # response: 
  # survival outcome
  ####
  # clin_data:
  # data.frame that contains all the clinical variables
  ####
  # gene_data:
  # data.frame that contains all the genetical variables
  #####
  # sel_method:
  # variable selection method to be implemented ("stabsel": stability selection,
  # boosting)
  ####
  # grid:
  # grid for boosting implementation, number of max crossvalidation steps
  ####
  # cutoff:
  # cutoff for stabsel-function
  #####
  # PFER:
  # per family error rate for stability selection
  ####
  # man_cutoff:
  # manual cutoff if there are no selection probabilites over 0.5
  ####
  # seed:
  # to make the results reproducible
  
  
  
  # create output list
  result <- list()
  
  for(l in seq_along(clinical_vars)){
    
    # result is supposed to have the same elements
    result[[l]] <- clinical_vars[[l]]
    
    # extract clinical variables for clinical offset
    var_vec <- result[[l]][[1]]
    
    # Different methods for stability selection, boosting and lasso with prior 
    # clinical cox model building for offset
    sel_object <- select_genes_onemodel(var_vec, response, clin_data, gene_data, 
                                        sel_method = sel_method,
                                        grid = grid,
                                        cutoff = cutoff, PFER = PFER,
                                        seed = seed)
    
    # Different handling of output
    switch(sel_method,
           
           "stabsel" = {
             # if no variables are selected, the manual cutoff can be used
             # because the stability selection does not allow for selection
             # probabilities below 0.5
             if(length(sel_object$selected) == 0) {
               warning(paste("Manual Cutoff is used for Model",
                             names(clinical_vars[l])))
               sel_genes <- sel_object$max[sel_object$max > man_cutoff]
               
               # if still no variable is selected, then null
               if(length(sel_genes) == 0){
                 sel_genes <- c("Null" = 0)
               }
               
             } else {
               sel_genes <- sel_object$selected
             }
             
           },
           
           
           "boosting" = {
             # if no variable is selected, then null
             if(is.null(coef(sel_object[["boosting"]]))){
               sel_genes <- c("Null" = 0)
             } else {
               sel_genes <- coef(sel_object[["boosting"]])
             }
             
           },
           
           
           "lasso" = {
             # if no variable is selected, then null
              if(length(coef(sel_object, s = sel_object$lambda.min)[which(
                coef(sel_object, s = sel_object$lambda.min) != 0)]) == 0){
                  sel_genes <- c("Null" = 0)
              } else {
                sel_genes <- coef(sel_object, s = sel_object$lambda.min)[which(
                  coef(sel_object, s = sel_object$lambda.min) != 0)]
                names(sel_genes) <- rownames(coef(sel_object, 
                                                  s = sel_object$lambda.min))[
                  which(coef(sel_object, s = sel_object$lambda.min) != 0)]
              }
             
           })
    
    # add to list in output
    result[[l]][[2]] <- sel_genes
    
    # add stability selection to result
    result[[l]][[3]] <- sel_object
    
  }
  names(result) <- names(clinical_vars)
  result
  
}

select_genes_onemodel <- function(var_vec, response, clin_data, gene_data,
                                  sel_method = sel_method, grid = grid,
                                  cutoff = cutoff, PFER = PFER, seed = seed){
  ####
  # var_vec:
  # vector of variable names for clinical model
  ####
  # response: 
  # survival outcome
  ####
  # clin_data:
  # data.frame that contains all the clinical variables
  ####
  # gene_data:
  # data.frame that contains all the genetical variables
  #####
  # sel_method:
  # variable selection method to be implemented ("stabsel": stability selection,
  # "boosting")
  ####
  # grid:
  # grid for boosting implementation, number of max crossvalidation steps
  ####
  # cutoff:
  # cutoff for stabsel-function
  #####
  # PFER:
  # per family error rate for stability selection
  ####
  # seed:
  # to make the results reproducible
  
  
  
  # Compute clinical offset for selection procedure
  if(var_vec[1] != 0) {
    formula_clin <- reformulate(var_vec, response = "response", 
                                intercept = FALSE)
    clin_model <- coxph(formula_clin, data = clin_data, model = TRUE)
    offset <- clin_model$linear.predictor
  }
  
  set.seed(seed)
  # Different functions for stability selection and cox boosting
  switch(sel_method,
         "stabsel" = {
           
           # Use stability selection to choose variables
           if(var_vec[1] != 0) {
             result <- stabsel(gene_data, response, fitfun = glmnet.lasso,
                               args.fitfun = list(family = "cox", 
                                                  offset = offset),
                               cutoff = cutoff, PFER = PFER)
           } else {
             result <- stabsel(gene_data, response, fitfun = glmnet.lasso,
                               args.fitfun = list(family = "cox"),
                               cutoff = cutoff, PFER = PFER)
           }
         },
         "boosting" = {
           
           # Use boosting to choose variables
           if(var_vec[1] != 0){
             result <- withCallingHandlers(
               glmboost(y = response, x = gene_data, family = CoxPH(),
                                offset = offset),
               warning=function(w) {
                 if (grepl("model with centered covariates does not contain i",
                           w$message))
                   invokeRestart("muffleWarning")
               })
           } else {
             result <- withCallingHandlers(
               glmboost(y = response, x = gene_data, family = CoxPH()),
               warning=function(w) {
                 if (grepl("model with centered covariates does not contain i",
                           w$message))
                   invokeRestart("muffleWarning")
               })
           }
           
           cvr <- cvrisk(result, grid = 0:grid, corrected = FALSE)
           result[mstop(cvr), return = FALSE]
           result <- list("boosting" = result, "cvr" = cvr)
           
         },
         "lasso" = {
           
           # Use lasso to choose variables
           if(var_vec[1] != 0){
             result <- cv.glmnet(y = response, x = gene_data, family = "cox",
                                 standardize = TRUE,
                                 offset = offset)
           } else {
             result <- cv.glmnet(y = response, x = gene_data, family = "cox",
                                 standardize = TRUE)
           }
           
         })
  
  result
}


################################################################################
################################################################################
##                                                                            ##
##                                Model Building                              ##
##                                                                            ##
################################################################################
################################################################################


build_trainmodels <- function(clinlevels_variables, response, data){
  lapply(clinlevels_variables, build_models, response = response, data = data)
}

build_models <- function(model_variables, response, data){
  ####
  # model_variables: 
  # list of two elements (1: clinical variables of interest, 2: genetic
  # variables of interest)
  ####
  # response: 
  # survival outcome
  ####
  # data:
  # data.frame that contains all the variables
  
  
  # Extract variable names and coefficients for genetic variables
  clin_vars <- model_variables[[1]]
  gen_vars <- names(model_variables[[2]])
  gen_coef <- model_variables[[2]]
  
  # Special case
  # no selected genetic variables
  if(gen_vars[1] == "Null") {
    if(clin_vars[1] != 0) {
      f_clin <- reformulate(clin_vars, response = "response", intercept = FALSE)
    } else {
      f_clin <- formula(response ~ 1)
    }
    
    md_clin <- coxph(f_clin, data = data, model = TRUE)
    return(list(md_clin = md_clin,
                md_comb = md_clin))
  }
  
  if(clin_vars[1] != 0) {
    comb_vars <- c(clin_vars, gen_vars)
    
    # Formulas for model building
    f_clin <- reformulate(clin_vars, response = "response", intercept = FALSE)
    f_comb <- reformulate(comb_vars, response = "response", intercept = FALSE)
    
  } else {
    # Null model
    f_clin <- formula(response ~ 1)
    f_comb <- reformulate(gen_vars, response = "response", intercept = FALSE)
  }
  
  # Model building for clinical models
  md_clin <- coxph(f_clin, data = data, model = TRUE)
  
  if(clin_vars[1] != 0) {
    
    # Model building for combined model
    md_comb <- coxph(f_comb, data = data, init = c(coef(md_clin), gen_coef),
                    iter.max = 0, model = TRUE)
    
    # Output list of results
    out <- list(md_clin = md_clin,
                md_comb = md_comb)
    
  } else {
    
    # Model building for combined model
    md_comb <- coxph(f_comb, data = data, init = gen_coef,
                     iter.max = 0, model = TRUE)
    
    # Output list of results
    out <- list(md_clin = md_clin,
                md_comb = md_comb)
  }
  
  out
}


################################################################################
################################################################################
##                                                                            ##
##                              Model Evaluation                              ##
##                                                                            ##
################################################################################
################################################################################

validate_models <- function(list_of_models, validation, response_val, 
                            var_weights, km_md){
  #####
  # list_of_models:
  # list that contains all the models fitted on the training data set for all 
  # levels of clinical information (list of lists)
  #####
  # validation:
  # validation data that contains both clinical and genetic variables 
  #####
  # response_val:
  # survival outcome in validation data set
  #####
  # var_weigths:
  # all the variables in the models as weights for prediction error formula
  #####
  # km_md:
  # kaplan-meier prediction model as reference

  
  lapply(list_of_models, validate_one_level, validation, response_val, 
         var_weights, km_md)
  
  
}

validate_one_level <- function(model_list, validation, response_val,
                               var_weights, km_md){
  ####
  # model_list:
  # list that contains all the models fitted on the training data set for one
  # level of clinical information
  ####
  # validation:
  # validation data that contains both clinical and genetic variables
  #####
  # response_val:
  # survival outcome in validation data set
  #####
  # var_weigths:
  # all the variables in the models as weights for prediction error formula
  #####
  # km_md:
  # kaplan-meier prediction model as reference
  
  
  # implementation of Uno's C-Statistic as in survAUC
  # for null model: Uno = 0, no difference in the rankings
  lpnew <- lapply(model_list, function(x) 
    predict(x,newdata = validation))
  Surv.rsp <- model_list[[1]]$y
  uno <- lapply(lpnew, function(x) 
    UnoC(Surv.rsp, response_val, x))
  
  # implementation of Uno's C-Statistic as in survC1
  C_Uno <- lapply(model_list, function(x) 
    conc(x, validation, response_val))
  
  
  # implementation of Harrell Concordance index
  C_Harrell <- lapply(model_list, function(x) 
    conc(x, validation, response_val,method = "harrell"))
  
  
  
  # implementation of Prediction Errors and Integrated Brier Score
  # if the first model is the Null model, remove it
  # concordance cannot handle Null model
  # pec cannot handle Null model
  if("n_plus" %in% var_weights){
    var_weights <- var_weights[!grepl("n_plus", var_weights)]
  }
  if("" %in% var_weights){
    var_weights <- var_weights[!grepl("", var_weights)]
  }
  formula <- reformulate(var_weights, 
                         response = quote(Surv(time, event)))
  if(is.null(model_list$md_clin$coefficients)) {
    model_list[[1]] <- km_md
  }
  if(is.null(model_list$md_comb$coefficients)){
    model_list[[2]] <- km_md
  }
  
  
  pred_errs <- pec(model_list,
                            formula = formula,
                            data = validation,
                            reference = FALSE,
                            verbose = FALSE)
  
  
  # results
  eval_results <- list(
    "C_Harrell" = C_Harrell,
    "C_Uno_(AUC)" = uno,
    "C_Uno" = C_Uno,
    "PEC" = pred_errs,
    "IBS_5_years" = crps(pred_errs, times = 5)
  )
  eval_results
  
}

conc <- function(model, validation, response_val, method = "uno"){
  ####
  # model:
  # model to be evaluated
  ####
  # validation:
  # data set on which to evaluate the model
  #####
  # response_val:
  # survival outcome in validation data set
  #####
  # method:
  # which concordance measure to compute ("uno" or "harrell")
  
  
  if(is.null(model$concordance)){
    0.5
  } else {
    # attach response to data
    # otherwise problems with the environment of the formula
    validation$response <- response_val
    validation$conc_t <- response_val[,1]
    validation$conc_c <- response_val[,2]
    f <- formula(sub("response", "Surv(conc_t, conc_c)",deparse(model$formula)))
    md <- coxph(model$formula, data = validation, init = model$coefficients, 
                iter.max = 0, model = TRUE)
    
    
    if(method == "harrell") {
      
      # extract Harrell Concordance
      #summary(md)$concordance
      pec::cindex(model, formula = f, data = validation)$AppCindex
      
    } else {
      
      # extract Uno Concordance
      mydata <- matrix(c(response_val, md$linear.predictors), ncol = 3,
                       byrow = FALSE)
      Est.Cval(mydata, tau = max(mydata[, 1]), nofit = TRUE)$Dhat
      
      
    }
    
  }
  
}


#-------------------------------------------------------------------------------
#-------------------------------------------------------------------------------
#-------------------------------------------------------------------------------
#                Functions for subsampling description and plotting
#-------------------------------------------------------------------------------
#-------------------------------------------------------------------------------
#-------------------------------------------------------------------------------


extract <- function(data = result, set = "training", measure = "C_Harrell",
                    iterations = 100, clin_levels = 5){
  #####
  # data:
  # list that contains the results of the subsampling [1: for training,]
  #####
  # set:
  # either results for training or validation data set
  #####
  # measure:
  # which measure to extract (C_Harrell, C_Uno, IBS_5)
  #####
  # iterations:
  # gives the number of subsampling iterations
  #####
  # clin_levels:
  # number of different levels of clinical information
  
  
  # which traingin or validation set
  if(set == "training"){
    set = 1
  } else {
    set = 2
  }
  
  data <- unlist(lapply(data, "[[", set))
  data <- data[grepl(measure, names(data))]
  data <- switch(measure,
                 C_Harrell = data,
                 C_Uno = data[!grepl("AUC", names(data))],
                 IBS_5 = data)
  
  data <- melt(data)
  
  
  data$L1 <- switch(measure,
                    C_Harrell = gsub("\\.C|_Harrell", "", data$L1),
                    C_Uno = gsub("\\.C_Uno", "", data$L1),
                    IBS_5 = gsub("IBS_5_years", "", data$L1))
  
  if(measure == "C_Harrell"){
    data$L1 <- gsub("\\.coxph", "", data$L1)
  }
  
  if(measure == "IBS_5"){
    data$L1 <- gsub("\\.1", "\\.md_clin", data$L1)
    data$L1 <- gsub("\\.2", "\\.md_comb", data$L1)
  }
  
  
  data$id <- sort(rep(1:iterations, 2*clin_levels))
  data$md <- substr(data$L1, 4, nchar(data$L1))
  data$M <- substr(data$L1, 1, 2)
  data
}

difference <- function(data){
  #####
  # data:
  # data.frame as given from extract function
  
  # reshape to wide format
  d_data <- reshape(data, timevar = "md", direction = "wide", 
                    idvar = c("id", "M"), drop = "L1")
  colnames(d_data) <- gsub(c("value\\."), "", colnames(d_data))
  
  # compute difference variables
  d_data$dif <- d_data$md_comb - d_data$md_clin
  d_data <- d_data[, c(1,2,5)]
  
  d_data
  
}


plot_result <- function(result, s_result, dataset, type, measure, 
                        iterations = 100, clin_levels = 5, plot = TRUE,
                        method = "Boosting"){
  
  ######
  # result
  ######
  # object of main analysis that contains results for the whole data set
  #
  ######
  # sub_result
  ######
  # object of subsampling analysis
  #
  ######
  # dataset
  ######
  # "Training" or "Validation" depending on what should be evaluated
  #
  ######
  # type
  ######
  # "raw" values of measure or "difference" between the clin and comb models
  #
  ######
  # measure
  ######
  # which measure to extract (C_Harrell, IBS_5)
  #
  ######
  # iterations
  ######
  # gives the number of subsampling iterations
  #
  ######
  # clin_levels
  ######
  # number of different evaluated levels of clinical information
  #
  ######
  # plot
  ######
  # if FALSE then raw values are returned in data.frames
  #
  ######
  # method
  ######
  # method-string is supplied in title of plot
  
  
  
  # Construct the data frame for the main results
  clin_models <- paste0("M",0:(clin_levels-1))
  ov <- data.frame("dataset" = c(rep("Training", times = 2*clin_levels), 
                                 rep("Validation", times = 2*clin_levels)),
                   "model" = rep(clin_models, each = 2),
                   "level" = rep(c("md_clin", "md_comb"), times = clin_levels))
  ov$measure <- switch(measure, 
                       "C_Harrell" = c(unlist(lapply(result[[3]], "[[", 1)),
                                       unlist(lapply(result[[4]], "[[", 1))),
                       "C_Uno" = c(unlist(lapply(result[[3]], "[[", 3)),
                                   unlist(lapply(result[[4]], "[[", 3))),
                       "IBS_5" = c(unlist(lapply(result[[3]], "[", 5)),
                                   unlist(lapply(result[[4]], "[", 5))))
  ov <- ov[ov$dataset == dataset, ]
  
  
  # Construct the data frame for the differences
  if(type == "difference"){
    
    ov$dif1 <- c(diff(ov$measure, lag = 1), NA)
    if(measure == "IBS_5") {ov$dif1 <- ov$dif1 * (-1)}
    level <- switch(measure,
                    "C_Harrell" = "Combined - Clinical",
                    "C_Uno" = "Combined - Clinical",
                    "IBS_5" = "Clinical - Combined")
    od <- data.frame("model" = clin_models,
                     "level" = rep(level, times = clin_levels))
    od$dif <- ov$dif1[seq(1, 2*clin_levels, 2)]
    
  }
  
  
  # Extract the subsampling results
  sv <- extract(data = s_result, set = tolower(dataset), measure = measure,
                iterations = iterations, clin_levels = clin_levels)
  
  if(type == "difference"){
    sdif <- difference(sv)
    if(measure == "IBS_5") {sdif$dif <- sdif$dif * (-1)}
    sdif$label <- rep(switch(measure, 
                           "C_Harrell" = "Combined - Clinical",
                           "C_Uno" = "Combined - Clinical",
                           "IBS_5" = "Clinical - Combined"), nrow(sdif))
  }
  
  
  # Change labels
  levels(ov$level) <- c("Clinical", "Combined")
  sv$md <- factor(sv$md, labels = c("Clinical", "Combined"))
  
  
  # Return raw values, if no plot is desired
  if(plot == FALSE){
    out <- switch(type, 
                  "raw" = list(ov, sv),
                  "difference" = list(od, sdif))
    return(out)
  }
  
  # Prepare plots
  meas <- switch(measure, "C_Harrell" = "Concordance Index",
                 "C_Uno" = "Uno Index",
                 "IBS_5"= "Integrated Brier Score")
  title <- switch(type, "raw" = paste0(meas, " for ", dataset,
                                       " Data Set (", method, ")"),
                  "difference" = paste0("Differences of ", meas, " on ",
                                        dataset, " Data Set (", method, ")"))
  y_lab <- switch(measure, "C_Harrell" = "C-Index", "C_Uno" = "Uno-Index", 
                  "IBS_5"= "IBS on 5 Years")
  
  
  # Plot the results
  g <- switch(type,
              
              # Raw values
              "raw" = {ggplot() +
    geom_boxplot(data = sv, aes(x = M, y = value, fill = md), 
                 position = position_dodge(0.8)) +
    scale_fill_brewer(palette="Blues") +
    scale_color_brewer(palette="Blues") +
    ggtitle(title) +
    xlab("Clinical Information Level") + 
    ylab(y_lab) +
    labs(fill = "Subsampling", shape = "Whole Sample") +
    geom_point(data = ov, aes(x = model, y = measure, group = level),
               position = position_dodge(0.8), shape = 18, size = 4, 
               col = "brown3") +
    geom_point(data = ov, aes(x = model, y = measure, group = level,
                              shape = y_lab), 
               alpha = 0) +
    guides(shape=guide_legend(override.aes = list(alpha = 1, shape = 18,
                                                  size = 4, col = "brown3"),
                              order = 1)) +
    theme(text = element_text(size = 18))
              },
              
              # Difference values
              "difference" = {ggplot() +
    geom_boxplot(data = sdif, aes(x = M, y = dif, fill = label), 
                 position = position_dodge(0.8)) +
    scale_fill_brewer(palette="Reds") +
    ggtitle(title) +
    xlab("Clinical Information Level") + 
    ylab(y_lab) +
    labs(shape = "Whole Sample", fill = "Subsampling") +
    geom_point(data = od, aes(x = model, y = dif),
               shape = 18, size = 4, position = position_dodge(0.8),
               col = "brown3") +
    geom_point(data = od, aes(x = model, y = dif, 
                              shape = level), 
               alpha = 0) +
    guides(shape=guide_legend(override.aes = list(alpha = 1, shape = 18,
                                                  size = 4,
                                                  col = "brown3"),
                              order = 1)) +
    theme(text = element_text(size = 18)) +
    geom_hline(yintercept = 0, lty = 2)
              })
  
  
  return(g)
}


plot_res <- function (ov, sv, measure, type, datapart, pos, title = NULL,
                      ylim = NULL){
  ######
  # ov
  ######
  # original values as derived from the whole training data
  #
  ######
  # sv
  ######
  # values of subsampling scheme
  #
  ######
  # measure
  ######
  # which measure to extract ("c": C_index, "i": IBS)
  #
  ######
  # type
  ######
  # "r":raw values of measure or "d":difference between the clin and comb models
  #
  ######
  # datapart
  ######
  # "t":Training or "v":Validation depending on what should be evaluated (only
  # appears in title)
  #
  ######
  # pos
  ######
  # position of the info
  #
  ######
  # title
  ######
  # list of titles for the training plots 
  #
  ######
  # ylim
  ######
  # ylimits for the difference plot
  
  
  measure <- switch(measure, "c" = "C_Harrell", "i" = "IBS_5")
  type <- switch(type, "r" = "raw", "d" = "difference")
  y_lab <- switch(measure, "C_Harrell" = "C-Index", "C_Uno" = "Uno-Index", 
                  "IBS_5"= "IBS on 5 Years")
  
  ov_g <- sv[[pos]][[1]]
  sv_g <- ov[[pos]][[2]]
  
  ov_f <- sv[[pos+1]][[1]]
  sv_f <- ov[[pos+1]][[2]]
  
  # Plot the results
  # Raw values
  g <-ggplot() +
    theme_bw() +
    geom_boxplot(data = sv_g, aes(x = M, y = value, fill = md), 
                 position = position_dodge(0.8), size = 0.25, 
                 outlier.size = 0.25) +
    scale_fill_manual(values = c("#F0F0F0", "#D9D9D9")) +
    scale_color_manual(values = c("#F0F0F0", "#D9D9D9")) +
    #ggtitle(title) +
    #xlab("Clinical Information Level") + 
    ylab(y_lab) +
    labs(fill = "Subsampling", shape = "Whole Sample") +
    geom_point(data = ov_g,
               aes(x = model, y = measure, group = level),
               position = position_dodge(0.8), shape = 18,
               size = 3.5, col = "#737373") +
    geom_point(data = ov_g, aes(x = model, y = measure,
                                group = level, shape = y_lab), 
               alpha = 0) +
    guides(shape=guide_legend(override.aes = list(alpha = 1, 
                                                  shape = 18,
                                                  size = 3.5, 
                                                  col = "#737373"),
                              order = 1,
                              title.position = "top", title.hjust = 0.5),
           fill=guide_legend(title.position = "top", title.hjust = 0.5)) +
    theme(text = element_text(size = 12),
          legend.position = "bottom",
          legend.text = element_text(size = 9),
          legend.title = element_text(size = 9),
          legend.spacing.x = unit(2, "cm"),
          axis.title.x = element_blank())
  
  if (!is.null(title)) {
    g <- g + ggtitle(title[[1]])
  }
  
  
  # Difference values
  f <- ggplot() +
    theme_bw() +
    geom_boxplot(data = sv_f, aes(x = M, y = dif, fill = label), 
                 position = position_dodge(0.8), size = 0.25, 
                 outlier.size = 0.25) +
    scale_fill_manual(values = "#D9D9D9") +
    #ggtitle(title) +
    #xlab("Clinical Information Level") + 
    ylab("Differences") +
    labs(shape = "Whole Sample", fill = "Subsampling") +
    geom_hline(yintercept = 0, lty = 2) +
    geom_point(data = ov_f, aes(x = model, y = dif),
               shape = 18, size = 3.5,
               position = position_dodge(0.8),
               col = "#737373") +
    geom_point(data = ov_f, aes(x = model, y = dif, 
                                shape = level), 
               alpha = 0) +
    guides(shape=guide_legend(override.aes = list(alpha = 1, 
                                                  shape = 18,
                                                  size = 3.5,
                                                  col = "#737373"),
                              order = 1,
                              title.position = "top", title.hjust = 0.5),
           fill=guide_legend(title.position = "top", title.hjust = 0.5)) +
    theme(text = element_text(size = 12),
          legend.position = "bottom",
          legend.text = element_text(size = 9),
          legend.title = element_text(size = 9),
          legend.spacing.x = unit(2, "cm"),
          axis.title.x = element_blank()) +
    guides(size = guide_legend(title.position="top", title.hjust = 0.5))
  
  if (!is.null(title)) {
    f <- f + ggtitle(title[[2]])
  }
  
  if (!is.null(ylim)) {
    f <- f + scale_y_continuous(limits = ylim)
  }
  
  h <- grid.arrange(g,f, nrow = 1)
  return(h)
  
}


plot_train <- function (data, res, validation = FALSE) {
  ######
  # data
  ######
  # "g": GDC, "h": Hatzis
  # 
  ######
  # res
  ######
  # object with results
  #
  ######
  # validation
  ######
  # plots for the validation data sets
  
  pos_1 <- 5 + (data == "g")*8
  pos_2 <- 1 + (data == "g")*8
  
  if(validation == TRUE) {
    pos_1 <- 7 + (data == "g")*8
    pos_2 <- 3 + (data == "g")*8
    
    # for truncation
  }
  
  o <- plot_res(ov = res, sv = res, 
                measure = substr(names(res)[pos_1], 3, 3),
                datapart = substr(names(res)[pos_1], 4, 4),
                type = substr(names(res)[pos_1], 5, 5),
                pos = pos_1, title = list("(A) IBS Values", 
                                          "(B) IBS Differences"))
  
  # truncation
  if(validation == TRUE & pos_1 == 15) {
    o <- plot_res(ov = res, sv = res, 
                  measure = substr(names(res)[pos_1], 3, 3),
                  datapart = substr(names(res)[pos_1], 4, 4),
                  type = substr(names(res)[pos_1], 5, 5),
                  pos = pos_1, title = list("(A) IBS Values", 
                                            "(B) IBS Differences"),
                  ylim = c(-0.00075, 0.0004))
  }
  
  p <- plot_res(ov = res, sv = res, 
                measure = substr(names(res)[pos_2], 3, 3),
                datapart = substr(names(res)[pos_2], 4, 4),
                type = substr(names(res)[pos_2], 5, 5),
                pos =pos_2, title = list("(C) C-Index Values",
                                         "(D) C-Index Differences"))
  
  grid.arrange(o, p, nrow = 2)
  
}


extract_counts <- function(result, s_result, method = c("boosting", "lasso")) {
  
  # result:
  # results of the main analysis
  # 
  # s_result:
  # results of the subsampling analysis
  #
  # method:
  # method of the analysis
  
  # Counts for the whole sample
  count <- sapply(result$Variables, function (x) {
    if(names(x[[2]])[1] %in% "Null") {
      0
    } else {
      length(x[[2]])
    }
  })
  
  if(method == "lasso") {
    # Counts for subsampling scheme
    count_s <- t(sapply(s_result, function (x) {
      sapply(x$selection, function (y) {
        if(names(y[[2]])[1] %in% "Null") {
          0
        } else {
          length(y[[2]])
        }
      })
    }))
  } else {
    count_s <- t(sapply(s_result, function (x) {
      sapply(x$selection$Sel_gens, function(y) {
        if(names(y)[1] %in% "Null") {
          0
        } else {
          length(y)
        }
      })
    }))
  }
  
  # Transform the whole sample results into a plottable data.frame
  cou <- data.frame(model = names(count), value = count)
  cou$level <- "Whole Sample"
  
  # Transform the subsampling results into a plottable data.frame
  cou_s <- melt(count_s, varnames = c("it", "model"))
  cou_s$label <- "Subsampling"
  
  # Output
  out <- list(whole = cou, sub = cou_s)
  out
  
}
