# Supplementary material for: A plea for taking all available clinical information into account when assessing the predictive value of omics data
Source: BMC Med Res Methodol. 2019 Jul 24;19:162. doi: 10.1186/s12874-019-0802-0 (PMC6657034; doi:10.1186/s12874-019-0802-0)
Supplement: Supplementary file 2 — This.zip file contains all the codes necessary to reproduce the analysis presented in this study. (ZIP 21 kb) [file 12874_2019_802_MOESM2_ESM.zip › gdc.R]

# Create new directory to save the Hatzis data
dir.create("GDC_data")
setwd("GDC_data")


devtools::install_github(repo = "BioinformaticsFMRP/TCGAbiolinks",
                         dependencies = T)

library(TCGAbiolinks)           # Version 2.7.19
library(SummarizedExperiment)   # Version 1.6.5


################################################################################
# Download Data
################################################################################

# RNA expression, measured by RNAseq
query <- GDCquery(project = "TCGA-BRCA",
                  data.category = "Transcriptome Profiling",
                  data.type = "Gene Expression Quantification", 
                  workflow.type = "HTSeq - FPKM-UQ")
GDCdownload(query, files.per.chunk=20)
data <- GDCprepare(query)
mat <- assay(data) 
save(mat, file="mat.final.Rdata") 


# Clinical data
query <- GDCquery(project = "TCGA-BRCA", 
                  data.category = "Clinical")
GDCdownload(query, files.per.chunk = 20)
clinical.patient <- GDCprepare_clinic(query, clinical.info = "patient")
clinical.follow_up <- GDCprepare_clinic(query, clinical.info = "follow_up")
clinical.new_tumor_event <- GDCprepare_clinic(query, 
                                              clinical.info = "new_tumor_event")
save(clinical.patient, clinical.follow_up, clinical.new_tumor_event,
     file = "clinical.Rdata")


################################################################################
# Improve General Structure of Data
################################################################################

# factors are not represented correctly with "" being a factor, not NA
change_to_na <- function(data){
  factors <- sapply(data, is.factor)
  data[, factors] <- lapply(data[, factors], function(x) {
    levels(x)[levels(x) == ""] <- NA
    x
  })
  data
}
c.patient <- change_to_na(clinical.patient)
c.follow_up <- change_to_na(clinical.follow_up)
c.new_tumor <- change_to_na(clinical.new_tumor_event)

# Change "Indeterminate" to NA
levels(c.patient$breast_carcinoma_estrogen_receptor_status) <- c(NA, "Negative",
                                                                 "Positive")
levels(c.patient$breast_carcinoma_progesterone_receptor_status) <- c(NA, 
                                                                     "Negative",
                                                                     "Positive")

# remove observations from data.frame that have no information for project
no_info <- which(is.na(c.follow_up$days_to_death) &
                   is.na(c.follow_up$days_to_last_followup) &
                   is.na(c.follow_up$days_to_last_known_alive) &
                   is.na(
                  c.follow_up$days_to_new_tumor_event_after_initial_treatment))
c.follow_up <- c.follow_up[-no_info, ]
no_info <- which(is.na(
  c.new_tumor$days_to_new_tumor_event_after_initial_treatment))
c.new_tumor <- c.new_tumor[-no_info, ]

# rename and lose unimportant variables
c.follow_up <- c.follow_up[, c("bcr_patient_barcode", "days_to_death",
                              "days_to_last_followup", 
                              "days_to_last_known_alive", 
                              "days_to_new_tumor_event_after_initial_treatment",
                              "vital_status", "follow_up_version")]
names(c.follow_up) <- c("bcr_patient_barcode", "days_to_death",
                        "days_to_followup", "days_to_alive", 
                        "days_to_new_tumor", "vital_status",
                        "follow_up_version")
c.new_tumor <- c.new_tumor[, c("bcr_patient_barcode", 
                            "days_to_new_tumor_event_after_initial_treatment")]
names(c.new_tumor) <- c("bcr_patient_barcode", "days_to_new_tumor")


################################################################################
# Follow Up Data Information on Survival
################################################################################

# start with new tumor event
c.follow_up$time <- c.follow_up$days_to_new_tumor
# add information of death
c.follow_up$time <- ifelse(is.na(c.follow_up$time), 
                           c.follow_up$days_to_death, 
                           c.follow_up$time)
c.follow_up$event <- ifelse(is.na(c.follow_up$time), 0, 1)
# add survival information
c.follow_up$time <- ifelse(is.na(c.follow_up$time), 
                           c.follow_up$days_to_followup, 
                           c.follow_up$time)


# extract the follow up information for each patient
follow_up <- c.follow_up[0, c("bcr_patient_barcode", "time", "event")]
pat <- c.follow_up[1, c("bcr_patient_barcode", "time", "event")]
for(i in unique(c.follow_up$bcr_patient_barcode)){
  tmp <- subset(c.follow_up[, c("bcr_patient_barcode", "time", "event")],
                bcr_patient_barcode == i)
  pat$bcr_patient_barcode <- i
  pat$event <- max(tmp$event)
  pat$time <- ifelse(pat$event == 1, min(subset(tmp, event == 1)$time),
                     max(tmp$time))
  follow_up <- rbind(follow_up, pat)
}

################################################################################
# New Tumor Events Data Information on Survival
################################################################################

# add the follow up information from c.new_tumor set
# remove duplicated patient information
c.new_tumor <- c.new_tumor[order(c.new_tumor$bcr_patient_barcode,
                                 c.new_tumor$days_to_new_tumor), ]
c.new_tumor <- c.new_tumor[!duplicated(c.new_tumor$bcr_patient_barcode), ]

# combine info of follow_up and new_tumor
follow <- merge(follow_up, c.new_tumor, by = "bcr_patient_barcode", 
                all = TRUE, sort = TRUE)

# add information of patients only in new_tumor
follow$event <- ifelse(is.na(follow$event), 1, follow$event)
follow$time <- ifelse(is.na(follow$time), follow$days_to_new_tumor, follow$time)

# merge the information of follow_up and new_tumor
follow$time <- ifelse(is.na(follow$days_to_new_tumor), follow$time,
                      follow$days_to_new_tumor)
# update the information of event
follow$event <- ifelse(is.na(follow$days_to_new_tumor), follow$event, 1)
follow <- follow[, -4]


################################################################################
# Clinical Data Information on Survival
################################################################################

# get rid of empty columns
keep <- sapply(c.patient, function(x) sum(is.na(x)) != nrow(c.patient))
clinic <- c.patient[, keep]

# get rid of patients without follow up information
clinic <- clinic[!(is.na(clinic$days_to_death) & 
                     is.na(clinic$days_to_last_followup)),]

# Survival Outcome
clinic$time <- ifelse(is.na(clinic$days_to_death), clinic$days_to_last_followup, 
                      clinic$days_to_death)
clinic$event <- ifelse(clinic$vital_status == "Dead", 1, 0)

# merge with information of follow up
clinic <- merge(clinic, follow, by = "bcr_patient_barcode", all.x = TRUE)
clinic$time <- ifelse(is.na(clinic$time.y), clinic$time.x, clinic$time.y)
clinic$event <- ifelse(is.na(clinic$event.y), clinic$event.x, clinic$event.y)
# manual correction
manual <- which(clinic$time.x > clinic$time.y & clinic$event == 0)
clinic$time[manual] <- clinic$time.x[manual]

# remove or change small survival times
clinic <- clinic[-which(clinic$time < 0), ]
clinic$time[clinic$time == 0] <- clinic$time[clinic$time == 0] + 1e-05


################################################################################
# Preparation of Clinical Information
################################################################################

# extract information from variable tnm
clinic$chars <- as.character(clinic$stage_event_tnm_categories)
# rm small letters from character
# rm spaces from character
# rm brackets from character
clinic$chars <- gsub("[a-z ()+-]", "", clinic$chars)
clinic$t_stage <- factor(substr(clinic$chars, 2, 2), levels = c(1:4, NA))
clinic$n_stage <- factor(substr(clinic$chars, 4, 4), levels = c(0:3, NA))
clinic$m_stage <- factor(substr(clinic$chars, 6, 6), levels = c(0:1, NA))


# Reduce data set for imputation
clinic <- clinic[, c("bcr_patient_barcode", "time", "event", "gender",
                     "days_to_birth", 
                     "breast_carcinoma_estrogen_receptor_status",
                     "breast_carcinoma_progesterone_receptor_status",
                     "race_list", "history_of_neoadjuvant_treatment", 
                     "age_at_initial_pathologic_diagnosis",
                     "number_of_lymphnodes_positive_by_he",
                     "number_of_lymphnodes_positive_by_ihc",
                     "distant_metastasis_present_ind2", 
                     "t_stage", "n_stage", "m_stage")]

# Imputation
set.seed(123)
tmp <- mice(clinic, m=1)
clinic <- complete(tmp)
for(var in colnames(clinic)) {
  attr(clinic[, var], "contrasts") <- NULL
}

# Reduce data set by inclusion criteria
# Exclude Men, Neoadjuvant therapy, Metastasis
clinic <- subset(clinic, gender != "MALE" &
                   history_of_neoadjuvant_treatment != "Yes" &
                   m_stage != "1")
clinic <- clinic[, c("bcr_patient_barcode", "time", "event",
                     "n_stage", "number_of_lymphnodes_positive_by_he",
                     "breast_carcinoma_estrogen_receptor_status", "t_stage",
                     "race_list", "age_at_initial_pathologic_diagnosis")]
colnames(clinic) <- c("id", "time", "event", "n_stage", "number_n", "er",
                      "t_stage", "race", "age")

# Create additional n+ variable
clinic$n_plus <- ifelse(clinic$n_stage == "0", "N-", "N+")


################################################################################
# Separate Training and Validation Data Set
################################################################################

# Combine genetic and clinical information
clinic <- clinic[order(clinic$id), ]
rownames(clinic) <- clinic$id
matrix <- t(mat)
matrix <- matrix[order(rownames(matrix)), ]


rownames(matrix) <- substr(rownames(matrix), start = 1, stop = 12)
inter <- intersect(rownames(clinic), rownames(matrix))
clinic <- clinic[inter, ]
matrix <- matrix[inter, ]

# remove genes that have too few observations (values != 0)
no_info <- names(which(
  apply(matrix, 2, function(x) sum(x == 0)) > nrow(matrix)/2))
matrix <- matrix[, !colnames(matrix) %in% no_info]

# Training to Validation Ratio
ratio <- 2/3

# stratified by events
ev <- subset(clinic, event == 1)
nev <- subset(clinic, event == 0)

# indices to select in training data set
set.seed(123)
ev_ind <- sample(ev$id, ratio * nrow(ev), replace = FALSE)
nev_ind <- sample(nev$id, ratio * nrow(nev), replace = FALSE)

# separate data sets
train_clin <- clinic[clinic$id %in% c(ev_ind, nev_ind), ]
valid_clin <- clinic[!clinic$id %in% c(ev_ind, nev_ind), ]
train_gene <- matrix[row.names(matrix) %in% c(ev_ind, nev_ind), ]
valid_gene <- matrix[!row.names(matrix) %in% c(ev_ind, nev_ind), ]

save(train_clin, valid_clin, train_gene, valid_gene, 
     file = "gdc_data_drfs.Rdata")


################################################################################
# What MFP-Transformation suits the data best?
################################################################################
m4 <- mfp(Surv(train_clin$time, train_clin$event) ~ n_stage + t_stage + er +
            fp(age, df = 4, alpha = 1), family = cox, data = train_clin)
summary(m4)

setwd("..")
