# Supplementary material for: A plea for taking all available clinical information into account when assessing the predictive value of omics data
Source: BMC Med Res Methodol. 2019 Jul 24;19:162. doi: 10.1186/s12874-019-0802-0 (PMC6657034; doi:10.1186/s12874-019-0802-0)
Supplement: Supplementary file 2 — This.zip file contains all the codes necessary to reproduce the analysis presented in this study. (ZIP 21 kb) [file 12874_2019_802_MOESM2_ESM.zip › hatzis.R]

# Create new directory to save the Hatzis data
dir.create("Hatzis_data")
setwd("Hatzis_data")


################################################################################
# Download the data set
################################################################################
# following paragraph based on De Bin (2014)

source("http://bioconductor.org/biocLite.R")
biocLite("GEOquery")
require(GEOquery)         # Version 2.42.0
GSE25055<-getGEO("GSE25055", GSEMatrix = TRUE)
GSE25065<-getGEO("GSE25065", GSEMatrix = TRUE)

trainData.genes<-t(exprs(GSE25055[[1]]))
validData.genes<-t(exprs(GSE25065[[1]]))
tDc<-pData(phenoData(GSE25055[[1]]))[,10:32]
vDc<-pData(phenoData(GSE25065[[1]]))[,10:32]

trainData.clin<-as.data.frame(matrix(0,dim(tDc)))
trainData.clin$ID<-substr(tDc$characteristics_ch1,12,1e2)
trainData.clin$src<-as.factor(substr(tDc$characteristics_ch1.1,10,1e2))
trainData.clin$age<-as.numeric(substr(tDc$characteristics_ch1.2,12,1e2))
trainData.clin$er<-substr(tDc$characteristics_ch1.3,16,1e2)
trainData.clin$er[trainData.clin$er=='NA']<-NA
trainData.clin$er<-as.factor(trainData.clin$er)
trainData.clin$pr<-substr(tDc$characteristics_ch1.4,16,1e2)
trainData.clin$pr[trainData.clin$pr=='NA']<-NA
trainData.clin$pr<-as.factor(trainData.clin$pr)
trainData.clin$her2<-substr(tDc$characteristics_ch1.5,14,1e2)
trainData.clin$her2[trainData.clin$her2=='NA']<-NA
trainData.clin$her2<-as.factor(trainData.clin$her2)
trainData.clin$er_woI<-as.factor(substr(tDc$characteristics_ch1.6,39,1e2))
trainData.clin$t_stage<-as.factor(substr(tDc$characteristics_ch1.7,19,1e2))
trainData.clin$nodal_status<-as.factor(substr(tDc$characteristics_ch1.8,24,1e2))
trainData.clin$ajcc_stage<-as.factor(substr(tDc$characteristics_ch1.9,22,1e2))
trainData.clin$grade<-substr(tDc$characteristics_ch1.10,8,1e2)
trainData.clin$grade[trainData.clin$grade=='4=Indeterminate']<-NA
trainData.clin$grade[trainData.clin$grade=='NA']<-NA
trainData.clin$grade<-as.factor(trainData.clin$grade)
trainData.clin$pcr_rd<-substr(tDc$characteristics_ch1.11,29,1e2)
trainData.clin$pcr_rd[trainData.clin$pcr_rd=='NA']<-NA
trainData.clin$pcr_rd<-as.factor(trainData.clin$pcr_rd)
trainData.clin$rcb_class<-substr(tDc$characteristics_ch1.12,32,1e2)
trainData.clin$rcb_class[trainData.clin$rcb_class=='NA']<-NA
trainData.clin$rcb_class<-as.factor(trainData.clin$rcb_class)
trainData.clin$drfs_cens<-as.numeric(substr(tDc$characteristics_ch1.13,26,1e2))
trainData.clin$drfs_time<-as.numeric(substr(tDc$characteristics_ch1.14,23,1e2))
trainData.clin$esr1_status<-as.factor(substr(tDc$characteristics_ch1.15,14,1e2))
trainData.clin$erbb2_status<-as.factor(substr(tDc$characteristics_ch1.16,15,
                                              1e2))
trainData.clin$set_class<-as.factor(substr(tDc$characteristics_ch1.17,12,1e2))
trainData.clin$chemosensitivity_prediction<-as.factor(substr(
  tDc$characteristics_ch1.18,30,1e2))
trainData.clin$ggi_class<-as.factor(substr(tDc$characteristics_ch1.19,12,1e2))
trainData.clin$pam50_class<-as.factor(substr(tDc$characteristics_ch1.20,14,1e2))
trainData.clin$dlda30_prediction<-as.factor(substr(tDc$characteristics_ch1.21,
                                                   20,1e2))
trainData.clin$rcb_prediction<-as.factor(substr(tDc$characteristics_ch1.22,21,
                                                1e2))
trainData.clin<-trainData.clin[,-1]

validData.clin<-as.data.frame(matrix(0,dim(vDc)))
validData.clin$ID<-substr(vDc$characteristics_ch1,12,1e2)
validData.clin$src<-as.factor(substr(vDc$characteristics_ch1.1,10,1e2))
validData.clin$age<-as.numeric(substr(vDc$characteristics_ch1.2,12,1e2))
validData.clin$er<-substr(vDc$characteristics_ch1.3,16,1e2)
validData.clin$er[validData.clin$er=='NA']<-NA
validData.clin$er<-as.factor(validData.clin$er)
validData.clin$pr<-substr(vDc$characteristics_ch1.4,16,1e2)
validData.clin$pr[validData.clin$pr=='NA']<-NA
validData.clin$pr<-as.factor(validData.clin$pr)
validData.clin$her2<-substr(vDc$characteristics_ch1.5,14,1e2)
validData.clin$her2[validData.clin$her2=='NA']<-NA
validData.clin$her2<-as.factor(validData.clin$her2)
validData.clin$t_stage<-as.factor(substr(vDc$characteristics_ch1.6,19,1e2))
validData.clin$nodal_status<-as.factor(substr(vDc$characteristics_ch1.7,24,1e2))
validData.clin$ajcc_stage<-as.factor(substr(vDc$characteristics_ch1.8,22,1e2))
validData.clin$grade<-substr(vDc$characteristics_ch1.9,8,1e2)
validData.clin$grade[validData.clin$grade=='23']<-NA
validData.clin$grade[validData.clin$grade=='NA']<-NA
validData.clin$grade<-as.factor(validData.clin$grade)
validData.clin$pcr_rd<-substr(vDc$characteristics_ch1.10,29,1e2)
validData.clin$pcr_rd[validData.clin$pcr_rd=='NA']<-NA
validData.clin$pcr_rd<-as.factor(validData.clin$pcr_rd)
validData.clin$rcb_class<-substr(vDc$characteristics_ch1.11,32,1e2)
validData.clin$rcb_class[validData.clin$rcb_class=='NA']<-NA
validData.clin$rcb_class<-as.factor(validData.clin$rcb_class)
validData.clin$drfs_cens<-as.numeric(substr(vDc$characteristics_ch1.12,26,1e2)) 
validData.clin$drfs_time<-as.numeric(substr(vDc$characteristics_ch1.13,23,1e2)) 
validData.clin$taxane<-as.factor(substr(vDc$characteristics_ch1.14,14,1e2))
validData.clin$esr1_status<-as.factor(substr(vDc$characteristics_ch1.15,14,1e2))
validData.clin$erbb2_status<-as.factor(substr(vDc$characteristics_ch1.16,15,
                                              1e2))
validData.clin$set_class<-as.factor(substr(vDc$characteristics_ch1.17,12,1e2))
validData.clin$chemosensitivity_prediction<-as.factor(substr(
  vDc$characteristics_ch1.18,30,1e2))
validData.clin$ggi_class<-as.factor(substr(vDc$characteristics_ch1.19,12,1e2))
validData.clin$pam50_class<-as.factor(substr(vDc$characteristics_ch1.20,14,1e2))
validData.clin$dlda30_prediction<-as.factor(substr(vDc$characteristics_ch1.21,
                                                   20,1e2))
validData.clin$rcb_prediction<-as.factor(substr(vDc$characteristics_ch1.22,21,
                                                1e2))
validData.clin<-validData.clin[,-1]

save(trainData.genes,validData.genes,trainData.clin,validData.clin,
     file='dataHatzis.Rdata')


################################################################################
# Clinical Data Preparation
################################################################################

# Leave original data as is
train_clin <- trainData.clin
valid_clin <- validData.clin

########################################
# Data Recoding
########################################

# Nodal Status
train_clin$n_plus <- as.factor(
  ifelse(train_clin$nodal_status == "N0", "N-", "N+"))
valid_clin$n_plus <- as.factor(
  ifelse(valid_clin$nodal_status == "N0", "N-", "N+"))


# Tumor Stage
levels(train_clin$t_stage) <- c("T0_1", "T0_1", "T2", "T3", "T4")
levels(valid_clin$t_stage) <- c("T0_1", "T0_1", "T2", "T3", "T4")

# Estrogen
levels(train_clin$er) <- c(NA, "N", "P")

# Progesterone
levels(train_clin$pr) <- c(NA, "N", "P")

# Distant relapse free survival
train_clin$drfs_time[which(train_clin$drfs_time == 0)] <- 0 + 0.00001


########################################
# Imputation
########################################

# Extract information used for model building
vars <- c("n_plus", "nodal_status", "t_stage", "grade", "pr", "er", "age")
clin_t <- train_clin[, vars]
clin_v <- valid_clin[, vars]

# Impute missing values
set.seed(12345)
temp <- mice(clin_t, m = 1, method = "pmm", print = FALSE)
clin_t <- complete(temp, 1)
temp <- mice(clin_v, m = 1, method = "pmm", print = FALSE)
clin_v <- complete(temp, 1)

# Drop attribute "contrasts"
for(var in colnames(clin_t)) {
  attr(clin_t[, var], "contrasts") <- NULL
}
for(var in colnames(clin_v)) {
  attr(clin_v[, var], "contrasts") <- NULL
}

# Combine gene signatures with imputed data set
vars <- c("drfs_cens", "drfs_time", "set_class", "chemosensitivity_prediction",
          "ggi_class", "pam50_class", "dlda30_prediction", "rcb_prediction")
train_clin <- cbind(clin_t, train_clin[, vars])
valid_clin <- cbind(clin_v, valid_clin[, vars])

# Assure matching rownames
rownames(train_clin) <- rownames(trainData.genes)
rownames(valid_clin) <- rownames(validData.genes)


save(train_clin, valid_clin, file = "imputed.RData")


################################################################################
# Determine mfp transformation for model M4
################################################################################

# mfp: select = 1 forces variable into model (default)
#      alpha = 1 does not allow the simplification of mfp function
m4.er <- mfp(Surv(drfs_time, drfs_cens) ~ nodal_status + t_stage + grade + er + 
               fp(age, df = 4, alpha = 1), family = cox, data = train_clin)
summary(m4.er)

setwd("..")
