# Supplementary material for: A plea for taking all available clinical information into account when assessing the predictive value of omics data
Source: BMC Med Res Methodol. 2019 Jul 24;19:162. doi: 10.1186/s12874-019-0802-0 (PMC6657034; doi:10.1186/s12874-019-0802-0)
Supplement: Supplementary file 2 — This.zip file contains all the codes necessary to reproduce the analysis presented in this study. (ZIP 21 kb) [file 12874_2019_802_MOESM2_ESM.zip › README.txt]

analysis.R:
-----------
Gives information on the whole analysis


hatzis.R:
---------
Download and prepare the Hatzis data set. A new directory is created that contains the data ("Hatzis_data").


gdc.R:
------
Download and prepare the GDC data set. A new directory is created that contains the data ("GDC_data").


functions.R:
------------
Contains the functions necessary for the main analysis and the extraction of the results.


boosting.R:
-----------
Executes the main analysis using the boosting approach. The resulting objects are very large (>400GB) so computation on server is advised.
Objects boosting_hat.Rdata, boosting_sub_hat.Rdata, boosting_gdc.Rdata, boosting_sub_gdc.Rdata are saved.


lasso.R:
--------
Executes the main analysis using the lasso approach.
Objects lasso_hat.Rdata, lasso_sub_hat.Rdata, lasso_gdc.Rdata, lasso_sub_gdc.Rdata are saved.


results.R:
----------
Extracts the results of the main analysis (whole data set and subsampling) and brings them in the form of data.frames.
Objects results_b.Rdata, results_l.Rdata contain the data.frames.
These data.frames are then plotted. Plots are saved in folder Plots


tables.R:
---------
Extracts the results of the main analysis and organizes them into the table format.
