# Supplementary material for: A plea for taking all available clinical information into account when assessing the predictive value of omics data
Source: BMC Med Res Methodol. 2019 Jul 24;19:162. doi: 10.1186/s12874-019-0802-0 (PMC6657034; doi:10.1186/s12874-019-0802-0)
Supplement: Supplementary file 2 — This.zip file contains all the codes necessary to reproduce the analysis presented in this study. (ZIP 21 kb) [file 12874_2019_802_MOESM2_ESM.zip › results.R]

source("functions.R")

# Naming as follows:
# Boosting Hatzis Concordance Training Raw = bhctr
# Lasso Gdc Ibs Validation Difference = lgivd


# Boosting

# Hatzis


load("Results/boosting_hat.RData")
load("Results/boosting_sub_hat.Rdata")

res <- list()
# Concordance Index
res[["bhctr"]] <- plot_result(result = result, s_result = s_result,
                              dataset = "Training", type = "raw",
                              measure = "C_Harrell", method = "Boosting",
                              plot = FALSE)
res[["bhctd"]] <- plot_result(result = result, s_result = s_result,
                              dataset = "Training", type = "difference", 
                              measure = "C_Harrell", method = "Boosting", 
                              plot = FALSE)
res[["bhcvr"]] <- plot_result(result = result, s_result = s_result, 
                              dataset = "Validation", type = "raw", 
                              measure = "C_Harrell", method = "Boosting",
                              plot = FALSE)
res[["bhcvd"]] <- plot_result(result = result, s_result = s_result, 
                              dataset = "Validation", type = "difference", 
                              measure = "C_Harrell", method = "Boosting",
                              plot = FALSE)

# IBS
res[["bhitr"]] <- plot_result(result = result, s_result = s_result,
                              dataset = "Training", type = "raw", 
                              measure = "IBS_5", method = "Boosting", 
                              plot = FALSE)
res[["bhitd"]] <- plot_result(result = result, s_result = s_result,
                              dataset = "Training", type = "difference", 
                              measure = "IBS_5", method = "Boosting", 
                              plot = FALSE)
res[["bhivr"]] <- plot_result(result = result, s_result = s_result,
                              dataset = "Validation", type = "raw", 
                              measure = "IBS_5", method = "Boosting", 
                              plot = FALSE)
res[["bhivd"]] <- plot_result(result = result, s_result = s_result, 
                              dataset = "Validation", type = "difference", 
                              measure = "IBS_5", method = "Boosting",
                              plot = FALSE)


rm(result, s_result)


# GDC


load("Results/boosting_gdc.RData")
load("Results/boosting_sub_gdc.Rdata")

# Concordance Index
res[["bgctr"]] <- plot_result(result = result, s_result = s_result, 
                              dataset = "Training", type = "raw", 
                              measure = "C_Harrell", method = "Boosting",
                              plot = FALSE)
res[["bgctd"]] <- plot_result(result = result, s_result = s_result, 
                              dataset = "Training", type = "difference", 
                              measure = "C_Harrell", method = "Boosting", 
                              plot = FALSE)
res[["bgcvr"]] <- plot_result(result = result, s_result = s_result, 
                              dataset = "Validation", type = "raw", 
                              measure = "C_Harrell", method = "Boosting",
                              plot = FALSE)
res[["bgcvd"]] <- plot_result(result = result, s_result = s_result, 
                              dataset = "Validation", type = "difference", 
                              measure = "C_Harrell", method = "Boosting",
                              plot = FALSE)

# IBS
res[["bgitr"]] <- plot_result(result = result, s_result = s_result,
                              dataset = "Training", type = "raw", 
                              measure = "IBS_5", method = "Boosting",
                              plot = FALSE)
res[["bgitd"]] <- plot_result(result = result, s_result = s_result, 
                              dataset = "Training", type = "difference", 
                              measure = "IBS_5", method = "Boosting",
                              plot = FALSE)
res[["bgivr"]] <- plot_result(result = result, s_result = s_result,
                              dataset = "Validation", type = "raw", 
                              measure = "IBS_5", method = "Boosting",
                              plot = FALSE)
res[["bgivd"]] <- plot_result(result = result, s_result = s_result, 
                              dataset = "Validation", type = "difference", 
                              measure = "IBS_5", method = "Boosting", 
                              plot = FALSE)

rm(result, s_result)

saveRDS(res, file = "Results/results_b.rds")


# Lasso

# Hatzis


load("Results/lasso_hat.RData")
load("Results/lasso_sub_hat.Rdata")


res <- list()
# Concordance Index
res[["lhctr"]] <- plot_result(result = result, s_result = s_result,
                              dataset = "Training", type = "raw",
                              measure = "C_Harrell", method = "Boosting",
                              plot = FALSE)
res[["lhctd"]] <- plot_result(result = result, s_result = s_result,
                              dataset = "Training", type = "difference",
                              measure = "C_Harrell", method = "Boosting", 
                              plot = FALSE)
res[["lhcvr"]] <- plot_result(result = result, s_result = s_result, 
                              dataset = "Validation", type = "raw", 
                              measure = "C_Harrell", method = "Boosting", 
                              plot = FALSE)
res[["lhcvd"]] <- plot_result(result = result, s_result = s_result, 
                              dataset = "Validation", type = "difference", 
                              measure = "C_Harrell", method = "Boosting", 
                              plot = FALSE)

# IBS
res[["lhitr"]] <- plot_result(result = result, s_result = s_result,
                              dataset = "Training", type = "raw",
                              measure = "IBS_5", method = "Boosting",
                              plot = FALSE)
res[["lhitd"]] <- plot_result(result = result, s_result = s_result,
                              dataset = "Training", type = "difference", 
                              measure = "IBS_5", method = "Boosting", 
                              plot = FALSE)
res[["lhivr"]] <- plot_result(result = result, s_result = s_result, 
                              dataset = "Validation", type = "raw", 
                              measure = "IBS_5", method = "Boosting",
                              plot = FALSE)
res[["lhivd"]] <- plot_result(result = result, s_result = s_result, 
                              dataset = "Validation", type = "difference", 
                              measure = "IBS_5", method = "Boosting",
                              plot = FALSE)


rm(result, s_result)


library(gridExtra)
library(reshape2)
# GDC


load("Results/lasso_gdc.RData")
load("Results/lasso_sub_gdc.Rdata")

# Concordance Index
res[["lgctr"]] <- plot_result(result = result, s_result = s_result,
                              dataset = "Training", type = "raw", 
                              measure = "C_Harrell", method = "Boosting",
                              plot = FALSE)
res[["lgctd"]] <- plot_result(result = result, s_result = s_result,
                              dataset = "Training", type = "difference", 
                              measure = "C_Harrell", method = "Boosting",
                              plot = FALSE)
res[["lgcvr"]] <- plot_result(result = result, s_result = s_result, 
                              dataset = "Validation", type = "raw", 
                              measure = "C_Harrell", method = "Boosting",
                              plot = FALSE)
res[["lgcvd"]] <- plot_result(result = result, s_result = s_result, 
                              dataset = "Validation", type = "difference", 
                              measure = "C_Harrell", method = "Boosting",
                              plot = FALSE)

# IBS
res[["lgitr"]] <- plot_result(result = result, s_result = s_result, 
                              dataset = "Training", type = "raw",
                              measure = "IBS_5", method = "Boosting",
                              plot = FALSE)
res[["lgitd"]] <- plot_result(result = result, s_result = s_result, 
                              dataset = "Training", type = "difference", 
                              measure = "IBS_5", method = "Boosting", 
                              plot = FALSE)
res[["lgivr"]] <- plot_result(result = result, s_result = s_result,
                              dataset = "Validation", type = "raw", 
                              measure = "IBS_5", method = "Boosting", 
                              plot = FALSE)
res[["lgivd"]] <- plot_result(result = result, s_result = s_result, 
                              dataset = "Validation", type = "difference", 
                              measure = "IBS_5", method = "Boosting",
                              plot = FALSE)

rm(result, s_result)


saveRDS(res, file = "Results/results_l.rds")


# Plot the saved data frames
dir.create("Plots")
res <- readRDS(file = "Results/results_b.rds")
titles <- list(list("(A) C-Index Values", "(B) C-Index Differences"),
               list("(A) IBS Values", "(B) IBS Differences"),
               list("(A) C-Index Values", "(B) C-Index Differences"),
               list("(A) IBS Values", "(B) IBS Differences"))
for(i in c(3, 7, 11, 15)) {
  p <- plot_res(ov = res, sv = res, 
                measure = substr(names(res)[i], 3, 3),
                datapart = substr(names(res)[i], 4, 4),
                type = substr(names(res)[i], 5, 5),
                pos = i,
                title = titles[[which(c(3,7,11,15) %in% i)]])
  ggsave(filename = paste0(names(res)[i], ".eps"), device = "eps", plot = p,
         path = "Plots/", width = 11, height = 6, units = "in")
}

# Truncate plot for better visualization
i <- 15
p <- plot_res(ov = res, sv = res, 
              measure = substr(names(res)[i], 3, 3),
              datapart = substr(names(res)[i], 4, 4),
              type = substr(names(res)[i], 5, 5),
              pos = i,
              title = titles[[which(c(3,7,11,15) %in% i)]],
              ylim = c(-0.00075, 0.0004))
ggsave(filename = paste0(names(res)[i], "_cut", ".eps"), device = "eps", 
       plot = p,
       path = "Plots/", width = 11, height = 6, units = "in")

# Plots for the training data
q <- plot_train(data = "h", res = res)
ggsave(filename = paste0("Hatzis_T", ".eps"), device = "eps", plot = q,
       path = "Plots/", width = 11, height = 8, units = "in")

q <- plot_train(data = "g", res = res)
ggsave(filename = paste0("GDC_T", ".eps"), device = "eps", plot = q,
       path = "Plots/", width = 11, height = 8, units = "in")
rm(res)


# Plots of LASSO in Appendix
res <- readRDS(file = "Results/results_l.rds")
for(i in c(3, 7, 11, 15)) {
  p <- plot_res(ov = res, sv = res, 
                measure = substr(names(res)[i], 3, 3),
                datapart = substr(names(res)[i], 4, 4),
                type = substr(names(res)[i], 5, 5),
                pos = i,
                title = titles[[which(c(3,7,11,15) %in% i)]])
  ggsave(filename = paste0(names(res)[i], ".eps"), device = "eps", 
         plot = p, path = "Plots/", width = 11, height = 6, units = "in")
}

# Training Data plots in Appendix
q <- plot_train(data = "h", res = res)
ggsave(filename = paste0("Hatzis_T_L", ".eps"), device = "eps", plot = q,
       path = "Plots/", width = 11, height = 8, units = "in")
q <- plot_train(data = "g", res = res)
ggsave(filename = paste0("GDC_T_L", ".eps"), device = "eps", plot = q,
       path = "Plots/", width = 11, height = 8, units = "in")
rm(res)

# Kaplan-Meier Plot in Appendix
load("GDC_data/gdc_data_drfs.Rdata")
fit <- survfit(Surv(time, event) ~ dataset, data = clin)
p <- ggkm(fit, table = TRUE, marks = FALSE, xlabs = "Days", 
          ylabs = "Proportion Free of Disease (%)",
          ystrataname = "Data Set",
          ystratalabs = c("Training", "Validation"))
ggsave(filename = "Kaplan_gdc.eps", device = "eps", plot = p,
       path = "Plots/", width = 11, height = 6, units = "in")

# The following lines extract the number of selected omics variables
load("Results/lasso_sub_hat.Rdata")
load("Results/lasso_hat.RData")
count_l_h <- extract_counts(result = result, s_result = s_result, 
                            method = "lasso")
rm(result, s_result)

load("Results/lasso_sub_gdc.Rdata")
load("Results/lasso_gdc.RData")
count_l_g <- extract_counts(result = result, s_result = s_result, 
                            method = "lasso")
rm(result, s_result)

load("Results/boosting_sub_hat.Rdata")
load("Results/boosting_hat.RData")
count_b_h <- extract_counts(result = result, s_result = s_result, 
                            method = "boosting")
rm(result, s_result)

load("Results/boosting_sub_gdc.Rdata")
load("Results/boosting_gdc.RData")
count_b_g <- extract_counts(result = result, s_result = s_result, 
                            method = "boosting")
rm(result, s_result)

save(count_l_h, count_l_g, count_b_h, count_b_g, file = "Results/counts.Rdata")

# Plot the number of selected omics variables
cou <- rbind(count_b_h[[1]], count_l_h[[1]], count_b_g[[1]], count_l_g[[1]])
cou$Data <- factor(rep(c("(A) Hatzis", "(B) GDC"), each = 2*5),
                   levels = c("(A) Hatzis", "(B) GDC"))
cou$Method <- factor(rep(rep(c("Boosting", "Lasso"), each = 5), times = 2))

cou_s <- rbind(count_b_h[[2]], count_l_h[[2]], count_b_g[[2]], count_l_g[[2]])
cou_s$Data <- factor(rep(c("(A) Hatzis", "(B) GDC"), each = 2*5*100),
                     levels = c("(A) Hatzis", "(B) GDC"))
cou_s$Method <- factor(rep(rep(c("Boosting", "Lasso"), each = 5*100), times = 2))

p <- ggplot() +
  theme_bw() +
  geom_boxplot(data = cou_s, aes(x = model, y = value,
                                 fill = Method), size = 0.25,
               outlier.size = 0.25, position = position_dodge(0.8)) +
  facet_grid(. ~ Data) +
  ylab("Number of Selected Omics Variables") +
  scale_fill_manual(values = c("#D9D9D9", "#F0F0F0")) +
  geom_hline(yintercept = 0, lty = 2) +
  geom_point(data = cou, aes(x = model, y = value, group = Method),
             shape = 18, size = 3.5,
             position = position_dodge(0.8),
             col = "#737373") +
  geom_point(data = cou, aes(x = model, y = value,
                             shape = level),
             alpha = 0) +
  guides(shape=guide_legend(override.aes = list(alpha = 1,
                                                shape = 18,
                                                size = 3.5,
                                                col = "#737373"),
                            order = 1,
                            title.position = "top", title.hjust = 0.5),
         fill=guide_legend(title.position = "top", title.hjust = 0.5)) +
  theme(text = element_text(size = 12),
        legend.position = "bottom",
        legend.text = element_text(size = 9),
        legend.title = element_blank(),
        legend.spacing.x = unit(0.5, "cm"),
        axis.title.x = element_blank()) +
  guides(size = guide_legend(title.position="top", title.hjust = 0.5))

ggsave(filename = "counts.eps", device = "eps", plot = p,
       path = "Plots/", width = 11, height = 6, units = "in")
