# Supplementary material for: A plea for taking all available clinical information into account when assessing the predictive value of omics data
Source: BMC Med Res Methodol. 2019 Jul 24;19:162. doi: 10.1186/s12874-019-0802-0 (PMC6657034; doi:10.1186/s12874-019-0802-0)
Supplement: Supplementary file 2 — This.zip file contains all the codes necessary to reproduce the analysis presented in this study. (ZIP 21 kb) [file 12874_2019_802_MOESM2_ESM.zip › tables.R]

# Create the tables for the main part
res <- readRDS(file = "Results/results_b.rds")

tab <- res[grep("v", names(res))]
raw_tab <- lapply(tab[grep("r", names(tab))], function (x) {
  x[[1]][, c("model", "level", "measure")]})

r <- do.call(rbind, raw_tab)
r$source <- rep(names(raw_tab), sapply(raw_tab, nrow))

med <- lapply(tab[grep("r", names(tab))], function (x) {
  x <- x[[2]]
  x$L1 <- as.factor(x$L1)
  x <- aggregate(value ~ L1, x, median)
  x$model <- factor(substr(as.character(x$L1), 1, 2))
  x$level <- factor(rep(c("Clinical", "Combined"), times = 5))
  x$L1 <- NULL
  x$measure <- x$value
  x$value <- NULL
  x
})

m <- do.call(rbind, med)
m$source <- rep(names(med), sapply(med, nrow))
m <- m[, names(r)]
c <- rbind(r, m)
c$type <- factor(rep(c("whole", "sub"), each = nrow(m)))
c$index <- substr(c$source, 3, 3)
c <- c[grepl("h", c$source),]
d <- reshape(data = c, direction = "wide", v.names = "measure", timevar = "type",
             idvar = c("model", "source", "level", "index"))
e <- reshape(data = d, direction = "wide", timevar = "index", 
             idvar = c("model", "level"), drop = "source")
f <- reshape(data = e, direction = "wide", timevar = "level",
             idvar = "model")
g <- f[, c(1, 4, 8, 5, 9, 2, 6, 3, 7)]
xtable(g, digits = 3)


c <- rbind(r, m)
c$type <- factor(rep(c("whole", "sub"), each = nrow(m)))
c$index <- substr(c$source, 3, 3)
c <- c[grepl("g", c$source),]
d <- reshape(data = c, direction = "wide", v.names = "measure", timevar = "type",
             idvar = c("model", "source", "level", "index"))
e <- reshape(data = d, direction = "wide", timevar = "index", 
             idvar = c("model", "level"), drop = "source")
f <- reshape(data = e, direction = "wide", timevar = "level",
             idvar = "model")
g <- f[, c(1, 4, 8, 5, 9, 2, 6, 3, 7)]
xtable(g, digits = 3)
